# Supplementary material for: From structure to sequence: Antibody discovery using cryoEM
Source: Sci Adv. 2022 Jan 19;8(3):eabk2039. doi: 10.1126/sciadv.abk2039 (PMC8769551; doi:10.1126/sciadv.abk2039)
Supplement: Supplementary file 2 — Auxiliary Tables S1 to S6 [file sciadv.abk2039_auxiliary_tables_s1_to_s6.zip]

Archive with 6 entries (6 files):
- sciadv.abk2039_auxiliary_table_s1.xlsx
- sciadv.abk2039_auxiliary_table_s2.xlsx
- sciadv.abk2039_auxiliary_table_s3.xlsx
- sciadv.abk2039_auxiliary_table_s4.xlsx
- sciadv.abk2039_auxiliary_table_s5.xlsx
- sciadv.abk2039_auxiliary_table_s6.xlsx
