# Supplementary material for: From structure to sequence: Antibody discovery using cryoEM
Source: Sci Adv. 2022 Jan 19;8(3):eabk2039. doi: 10.1126/sciadv.abk2039 (PMC8769551; doi:10.1126/sciadv.abk2039)
Supplement: Supplementary file 2 — Auxiliary Tables S1 to S6 [file sciadv.abk2039_auxiliary_tables_s1_to_s6.zip › sciadv.abk2039_auxiliary_table_s1.xlsx]

## Sheet: Sheet1
Rh.33104 pAbC-1
Heavy Chain																															CDRH1
Residue number		1	2	3	4	5	6	7	8	9	10	11	12	13	14	15	16	17	18	19	20	21	22	23	24	25	26	27	28	29	30	31	32	33	34	35	36	37	38	39	40	41	42	43	44	45	46	47	48
Assigned Category		1	12	3	15	3	15	12	4	1	1	3	16	3	1	1	1	4	12	19	12	19	12	42	12	19	11	1	1	12	15	12	4	25	11	48	4	48	19	10	11	4	4	4	2	4	19	16	48
Light Chain																														CDRL1
Residue number		1	2	3	4	5	6	7	8	9	10	11	12	13	14	15	16	17	18	19	20	21	22	23	24	25	26	27	28	29	30	31	32	33	34	35	36	37	38	39	40	41	42	43	44	45	46	47	48
Assigned Category		1	20	2	15	12	11	1	4	1	12	11	12	1	12	3	4	3	12	12	12	12	11	42	2	12	1	3	3	20	12	11	16	19	12	48	25	16	19	2	4	4	2	12	4	2	20	20	20
[truncated: 67 more columns]
