# Supplementary material for: From structure to sequence: Antibody discovery using cryoEM
Source: Sci Adv. 2022 Jan 19;8(3):eabk2039. doi: 10.1126/sciadv.abk2039 (PMC8769551; doi:10.1126/sciadv.abk2039)
Supplement: Supplementary file 2 — Auxiliary Tables S1 to S6 [file sciadv.abk2039_auxiliary_tables_s1_to_s6.zip › sciadv.abk2039_auxiliary_table_s2.xlsx]

## Sheet: Sheet1
Rh.33172 pAbC-2
Heavy Chain																														CDRH1
Residue number		1	2	3	4	5	6	7	8	9	10	11	12	13	14	15	16	17	18	19	20	21	22	23	24	25	26	27	28	29	30	31	32	33	34	35	36	37	38	39	40	41	42	43	44	45	46	47	48
Assigned Category		1	1	3	11	12	15	12	4	1	1	11	11	1	1	1	1	1	12	2	15	12	42	10	12	1	1	24	15	15	12	12	25	20	20	19	48	12	10	11	12	3	4	1	1	19	3	48	19
Light Chain																														CDRL1
Residue number		1	2	3	4	5	6	7	8	9	10	11	12	13	14	15	16	17	18	19	20	21	22	23	24	25	26	27	28	29	30	31	32	33	34	35	36	37	38	39	40	41	42	43	44	45	46	47	48
Assigned Category		1	12	16	20	12	20	4	1	1	1	12	12	1	4	3	1	4	3	12	12	20	16	42	3	12	12	11	4	15	11	11	11	19	12	48	13	10	3	3	1	4	1	12	20	12	15	11	20
[truncated: 79 more columns]
